# Supplementary material for: GeneSetCart: assembling, augmenting, combining, visualizing, and analyzing gene sets
Source: Gigascience. 2025 Apr 10;14:giaf025. doi: 10.1093/gigascience/giaf025 (PMC11984350; doi:10.1093/gigascience/giaf025)
Supplement: giaf025_Supplemental_Files [file giaf025_supplemental_files.zip]

Archive with 3 entries (3 files):
- figS1.pdf
- figS2.pdf
- figS3.pdf
